# Supplementary material for: Seasonal Variations of Spodoptera frugiperda Host Plant Diversity and Parasitoid Complex in Southern and Central Benin
Source: Insects. 2022 May 24;13(6):491. doi: 10.3390/insects13060491 (PMC9224405; doi:10.3390/insects13060491)
Supplement: Supplementary file 1 [file insects-13-00491-s001.zip]

Archive with 8 entries (8 files):
- File S1. FAW host plant records.xlsx
- File S2. Charops sp. records.xlsx
- File S3. Chelonus bifoveolatus records.xlsx
- File S4. Coccygidium luteum records.xlsx
- File S5. Cotesia icipe records.xlsx
- File S6. Drino quadrizonula records.xlsx
- File S7. Pristomerus pallidus records.xlsx
- File S8. Telenomus remus records.xlsx
