# Supplementary material for: Seasonal Variations of Spodoptera frugiperda Host Plant Diversity and Parasitoid Complex in Southern and Central Benin
Source: Insects. 2022 May 24;13(6):491. doi: 10.3390/insects13060491 (PMC9224405; doi:10.3390/insects13060491)
Supplement: Supplementary file 1 [file insects-13-00491-s001.zip › File S1. FAW host plant records.xlsx]

## Sheet: Maize
Host	2018 Growing-season		2018 Off- season		2019 Growing-season		2019 Off-season		2020 Off-season
	Latitude	Longitude	Latitude	Longitude	Latitude	Longitude	Latitude	Longitude	Latitude	Longitude
Maize	6°25'09"N	2°19'37"E	6°25'11"N	2°19'42"E	6°22'07"N	2°30'05"E			7°13'43"N	2°24'57"E
Maize	6°25'11"N	2°19'42"E	6°25'09"N	2°19'37"E	6°29'58"N	2°18'09"E			6°39'44"N	2°31'48"E
Maize	6°25'08"N	2°19'45"E	6°25'11"N	2°19'42"E	6°34'32"N	2°32'57"E			6°40'49"N	2°29'59"E
Maize	6°25'03"N	2°19'55"E	6°25'08"N	2°19'45"E	7°21'00"N	2°36'55"E			6°32'46"N	2°39'07"E
Maize	6°14'59''N	1°41'26''E	6°16'59"N	1°48'57"E	7°21'03"N	2°36'13"E			6°41'02"N	2°29'49"E
Maize	7°21'38''N	2°36'53''E	6°16'57"N	1°48'55"E	6°33'26''N	2°34'32''E			6°35'21"N	2°31'56"E
Maize	6°22'16''N	2°36'13''E			6°59'39"N	2°40'01"E			7°09'08"N	1°51'33"E
Maize	6°29'49''N	2°37'57''E			6°45'01"N	2°38'15"E			6°39'13"N	2°09'13"E
Maize	7°12'08''N	2°09'25''E			6°34'11"N	2°35'16"E			6°30'22"N	2°12'24"E
Maize	6°27'07''N	2°37'15''E			6°44'06"N	2°29'22"E			6°59'56"N	2°37'08"E
Maize	6°39'43''N	2°31'42''E			6°39'46"N	2°31'39"E			6°40'06"N	2°37'04"E
Maize	6°22'31"N	2°34'22"E			6°34'23"N	2°35'18"E			6°58'48"N	2°40'22"E
Maize	7°21'35"N	2°36'59"E			6°54'31"N	2°27'08"E			6°14'42"N	1°40'19"E
Maize	6°59'09"N	2°39'18"E			7°03'23"N	2°13'13"E			6°15'00"N	1°40'47"E
Maize	6°41'27"N	2°08'56"E			7°03'20"N	2°13'03"E			6°16'34"N	1°47'39"E
Maize	7°11'36"N	2°04'11"E			7°03'13"N	2°13'05"E
Maize	6°58'26"N	2°14'05"E			7°03'12"N	2°13'12"E
Maize	6°25'05"N	2°19'41"E			7°00'02"N	2°20'13"E
Maize	7°13'33"N	2°24'25"E			7°02'38"N	2°17'35"E
Maize	6°34'11"N	2°35'15"E			7°02'19"N	1°46'38"E
Maize	6°39'53"N	2°31'35"E
Maize	6°49'07"N	2°28'07"E
Maize	6°59'39"N	2°27'44"E
Maize	6°23'15"N	2°37'26"E
Maize	7°07'38"N	2°31'41"E
Maize	7°18'59"N	2°04'50"E
Maize	7°37'57"N	2°12'22"E
Maize	6°58'41"N	1°39'30"E
Maize	6°35'30"N	1°40'39"E
Maize	6°23'11"N	1°52'25"E
Maize	7°03'17"N	1°48'49"E
Maize	6°16'07"N	1°46'33"E
Maize	6°50'49"N	1°45'31"E
Maize	6°14'33"N	1°38'49"E
Maize	6°45'03"N	1°45'54"E
Maize	6°31'54"N	1°49'12"E
Maize	6°52'03"N	2°14'24"E
Maize	6°42'53"N	2°09'26"E
Maize	7°11'31"N	2°04'13"E
Maize	6°23'16"N	2°15'48"E
Maize	6°21'54"N	2°03'55"E
Maize	7°01'07"N	2°11'21"E
Maize	7°09'32"N	2°04'38"E
Maize	6°22'38"N	2°05'26"E
Maize	7°30'47"N	2°04'41"E
Maize	6°37'00"N	2°14'52"E
Maize	6°29'48"N	2°20'31"E
Maize	6°32'50"N	2°19'23"E

## Sheet: Other cultivated host plants
Host	2018 Growing-season		2018 Off- season		2019 Growing-season		2019 Off-season		2020 Off-season
	Latitude	Longitude	Latitude	Longitude	Latitude	Longitude	Latitude	Longitude	Latitude	Longitude
Other cultivated host plants	6°25'08"N	2°19'45"E	6°25'09"N	2°19'37"E			6°26'33"N	2°20'26"E	6°22'19"N	2°34'18"E
Other cultivated host plants	6°14'59''N	1°41'26''E	6°16'59"N	1°48'57"E			6°25'10"N	2°19'38"E	6°39'44"N	2°31'48"E
Other cultivated host plants	6°25'38"N	2°34'28"E	6°25'11"N	2°19'42"E					6°22'19"N	2°34'18"E
Other cultivated host plants	6°37'19''N	2°20'55''E	6°16'57"N	1°48'55"E					6°22'19"N	2°34'18"E
Other cultivated host plants	6°25'08"N	2°19'45"E	6°25'08"N	2°19'45"E					6°37'32"N	2°20'58"E
Other cultivated host plants	7°18'59"N	2°04'50"E							6°40'06"N	2°37'04"E

## Sheet: Wild host plants
Host	2018 growing season		2018 Off-season		2019 growing season		2019 off-season		2020 off-season
	Latitude	Longitude	Latitude	Longitude	Latitude	Longitude	Latitude	Longitude	Latitude	Longitude
Wild host plants	6°25'03"N	2°19'55"E	6°25'11"N	2°19'42"E	6°15'51"N	1°44'18"E	6°26'33"N	2°20'26"E	6°41'02"N	2°29'49"E
Wild host plants	6°25'09"N	2°19'37"E	6°25'11"N	2°19'42"E	6°22'07"N	2°30'05"E	6°26'33"N	2°20'26"E	6°35'29"N	1°40'53"E
Wild host plants			6°25'09"N	2°19'37"E	6°33'26''N	2°34'32''E	6°26'33"N	2°20'26"E	6°39'44"N	2°31'48"E
Wild host plants			6°25'09"N	2°19'37"E	6°22'07"N	2°30'05"E	6°26'33"N	2°20'26"E	6°41'02"N	2°29'49"E
Wild host plants							6°26'33"N	2°20'26"E	6°29'44"N	2°09'21"E
Wild host plants									6°37'32"N	2°20'58"E
Wild host plants									6°34'34"N	2°02'36"E
Wild host plants									6°29'44"N	2°09'21"E
Wild host plants									6°35'21"N	2°32'55"E
Wild host plants									6°53'33"N	2°27'12"E
Wild host plants									6°41'02"N	2°29'49"E
Wild host plants									6°44'16"N	2°28'57"E
Wild host plants									6°44'16"N	2°28'57"E
Wild host plants									6°39'44"N	2°31'48"E
Wild host plants									6°37'15"N	2°20'42"E
Wild host plants									6°40'06"N	2°37'04"E
Wild host plants									6°35'29"N	1°40'53"E
Wild host plants									6°53'33"N	2°27'12"E
Wild host plants									6°28'35"N	2°35'53"E
Wild host plants									6°35'29"N	1°40'53"E
Wild host plants									6°32'46"N	2°39'07"E
Wild host plants									6°22'19"N	2°04'41"E
Wild host plants									6°29'44"N	2°09'21"E

## Sheet: (f) All georeferenced records
(f) Overall FAW georeferenced records on study sites
Latitude	Longitude
6°25'09"N	2°19'37"E
6°25'11"N	2°19'42"E
6°25'08"N	2°19'45"E
6°25'11"N	2°19'42"E
6°25'03"N	2°19'55"E
6°25'09"N	2°19'37"E
6°25'11"N	2°19'42"E
6°16'59"N	1°48'57"E
6°16'57"N	1°48'55"E
6°37'19''N	2°20'55''E
6°14'59''N	1°41'26''E
7°21'38''N	2°36'53''E
6°22'16''N	2°36'13''E
6°29'49''N	2°37'57''E
7°12'08''N	2°09'25''E
6°27'07''N	2°37'15''E
6°39'43''N	2°31'42''E
6°25'38"N	2°34'28"E
6°22'31"N	2°34'22"E
7°21'35"N	2°36'59"E
6°59'09"N	2°39'18"E
6°41'27"N	2°08'56"E
7°11'36"N	2°04'11"E
6°58'26"N	2°14'05"E
6°25'05"N	2°19'41"E
7°13'33"N	2°24'25"E
6°34'11"N	2°35'15"E
6°39'53"N	2°31'35"E
6°49'07"N	2°28'07"E
6°59'39"N	2°27'44"E
6°23'15"N	2°37'26"E
7°07'38"N	2°31'41"E
7°18'59"N	2°04'50"E
7°37'57"N	2°12'22"E
6°58'41"N	1°39'30"E
6°35'30"N	1°40'39"E
6°23'11"N	1°52'25"E
7°03'17"N	1°48'49"E
6°16'07"N	1°46'33"E
6°50'49"N	1°45'31"E
6°14'33"N	1°38'49"E
6°45'03"N	1°45'54"E
6°31'54"N	1°49'12"E
6°22'46"N	2°23'15"E
6°52'03"N	2°14'24"E
6°42'53"N	2°09'26"E
7°11'31"N	2°04'13"E
6°23'16"N	2°15'48"E
6°21'54"N	2°03'55"E
7°01'07"N	2°11'21"E
7°09'32"N	2°04'38"E
6°22'38"N	2°05'26"E
7°30'47"N	2°04'41"E
6°37'00"N	2°14'52"E
6°29'48"N	2°20'31"E
6°32'50"N	2°19'23"E
6°26'33"N	2°20'26"E
6°22'33"N	2°35'00"E
6°22'07"N	2°30'05"E
6°15'51"N	1°44'18"E
6°29'58"N	2°18'09"E
6°34'32"N	2°32'57"E
7°21'00"N	2°36'55"E
7°21'03"N	2°36'13"E
6°33'26''N	2°34'32''E
6°59'39"N	2°40'01"E
6°45'01"N	2°38'15"E
6°34'11"N	2°35'16"E
6°44'06"N	2°29'22"E
6°39'46"N	2°31'39"E
6°34'23"N	2°35'18"E
6°54'31"N	2°27'08"E
7°03'23"N	2°13'13"E
7°03'20"N	2°13'03"E
7°03'13"N	2°13'05"E
7°03'12"N	2°13'12"E
7°00'02"N	2°20'13"E
7°02'38"N	2°17'35"E
7°02'19"N	1°46'38"E
7°13'43"N	2°24'57"E
6°39'44"N	2°31'48"E
6°44'16"N	2°28'57"E
6°40'49"N	2°29'59"E
6°32'46"N	2°39'07"E
6°41'02"N	2°29'49"E
6°44'16"N	2°28'57"E
6°35'21"N	2°32'55"E
6°30'11"N	2°35'13"E
6°35'29"N	1°40'53"E
6°22'19"N	2°34'18"E
7°09'08"N	1°51'33"E
6°39'13"N	2°09'13"E
6°22'19"N	2°04'41"E
6°34'34"N	2°02'36"E
6°37'15"N	2°20'42"E
6°29'44"N	2°09'21"E
6°30'22"N	2°12'24"E
6°59'56"N	2°37'08"E
6°40'06"N	2°37'04"E
6°58'48"N	2°40'22"E
6°35'29"N	1°40'53"E
6°14'42"N	1°40'19"E
6°15'00"N	1°40'47"E
6°16'34"N	1°47'39"E
