# Supplementary material for: Seasonal Variations of Spodoptera frugiperda Host Plant Diversity and Parasitoid Complex in Southern and Central Benin
Source: Insects. 2022 May 24;13(6):491. doi: 10.3390/insects13060491 (PMC9224405; doi:10.3390/insects13060491)
Supplement: Supplementary file 1 [file insects-13-00491-s001.zip › File S2. Charops sp. records.xlsx]

## Sheet: Maize
Hymenoptera: Ichneumonidae
Charops sp.			6°25'09"N	2°19'37"E			6°35'03"N	2°33'18"E	6°39'50"N	2°30'00"E
Host	2018 off-season		2018 growing season		2019 off-season		2019 growing season		2020 off-season
	Latitude	Longitude	Latitude	Longitude	Latitude	Longitude	Latitude	Longitude	Latitude	Longitude
Maize			6°36'48''N	2°15'33''E			6°42'52"N	2°29'06"E	7°13'41"N	2°24'58"E
Maize			6°58'23''N	2°14'06''E			6°35'03"N	2°35'15"E	6°21'34"N	2°04'18"E
Maize			6°59'35''N	2°40'20''E			6°59'32"N	2°39'56"E	6°35'11"N	2°32'25"E
Maize			6°27'28"N	2°20'12"E			6°42'48"N	2°28'56"E	6°59'33''N	2°33'56''E
Maize							6°39'51"N	2°31'38"E	7°12'57"N	2°22'10"E
Maize							6°33'58"N	2°35'03"E
Maize							7°06'06"N	2°28'16"E
Maize							7°00'04"N	2°03'05"E
Maize							6°59'11"N	2°20'19"E

## Sheet: Other cultivated host plants
Host	2018 off-season		2018 growing season		2019 off-season		2019 growing season		2020 off-season
	Latitude	Longitude	Latitude	Longitude	Latitude	Longitude	Latitude	Longitude	Latitude	Longitude
Other cultivated host plants					6°25'09"N	2°19'37"E

## Sheet: Wild host plants
Host	2018 off-season		2018 growing season		2019 off-season		2019 growing season		2020 off-season
	Latitude	Longitude	Latitude	Longitude	Latitude	Longitude	Latitude	Longitude	Latitude	Longitude
Wild host plants	6°25'08"N	2°19'44"E			6°26'33"N	2°20'26"E			6°41'02"N	2°29'49"E

## Sheet: All georeferenced records
(f) Overall georeferenced records on study sites
Latitude	Longitude
6°36'48''N	2°15'33''E
6°58'23''N	2°14'06''E
6°59'35''N	2°40'20''E
6°27'28"N	2°20'12"E
6°42'52"N	2°29'06"E
6°35'03"N	2°35'15"E
6°59'32"N	2°39'56"E
6°42'48"N	2°28'56"E
6°39'51"N	2°31'38"E
6°33'58"N	2°35'03"E
7°06'06"N	2°28'16"E
7°00'04"N	2°03'05"E
6°59'11"N	2°20'19"E
7°13'41"N	2°24'58"E
6°21'34"N	2°04'18"E
6°35'11"N	2°32'25"E
6°59'33''N	2°33'56''E
7°12'57"N	2°22'10"E
6°25'09"N	2°19'37"E
6°25'08"N	2°19'44"E
6°26'33"N	2°20'26"E
6°41'02"N	2°29'49"E
