# Supplementary material for: Seasonal Variations of Spodoptera frugiperda Host Plant Diversity and Parasitoid Complex in Southern and Central Benin
Source: Insects. 2022 May 24;13(6):491. doi: 10.3390/insects13060491 (PMC9224405; doi:10.3390/insects13060491)
Supplement: Supplementary file 1 [file insects-13-00491-s001.zip › File S3. Chelonus bifoveolatus records.xlsx]

## Sheet: Maize
Hymenoptera: Braconidae
Host	2018 off-season		2018 growing season		2019 off-season		2019 growing season		2020 off-season
	Latitude	Longitude	Latitude	Longitude	Latitude	Longitude	Latitude	Longitude	Latitude	Longitude
Maize			7°23'16"N	2°32'09"E	6°25'09"N	2°19'37"E	6°42'52"N	2°29'06"E	6°32'42"N	2°39'07"E
Maize			7°21'14''N	2°36'57''E			7°20'43"N	2°36'24"E	7°13'41"N	2°24'58"E
Maize			6°16'04"N	1°46'49"E			6°59'32"N	2°39'56"E	7°12'57"N	2°22'10"E
Maize			6°36'44''N	2°15'45''E			6°59'11"N	2°20'19"E	6°39'50"N	2°30'00"E
Maize			6°25'08"N	2°19'44"E

## Sheet: Wild host plants
Host	2018 off-season		2018 growing season		2019 off-season		2019 growing season		2020 off-season
	Latitude	Longitude	Latitude	Longitude	Latitude	Longitude	Latitude	Longitude	Latitude	Longitude
Wild host plants					6°26'33"N	2°20'26"E			6°41'02"N	2°29'49"E
									6°41'02"N	2°29'49"E
									6°44'13"N	2°29'03"E

## Sheet: All georeferenced records
(f) Overall georeferenced records on study sites
Latitude	Longitude
7°23'16"N	2°32'09"E
7°21'14''N	2°36'57''E
6°16'04"N	1°46'49"E
6°36'44''N	2°15'45''E
6°25'08"N	2°19'44"E
6°25'09"N	2°19'37"E
6°42'52"N	2°29'06"E
7°20'43"N	2°36'24"E
6°59'32"N	2°39'56"E
6°59'11"N	2°20'19"E
6°32'42"N	2°39'07"E
7°13'41"N	2°24'58"E
7°12'57"N	2°22'10"E
6°39'50"N	2°30'00"E
6°26'33"N	2°20'26"E
6°41'02"N	2°29'49"E
6°44'13"N	2°29'03"E
