# Supplementary material for: Seasonal Variations of Spodoptera frugiperda Host Plant Diversity and Parasitoid Complex in Southern and Central Benin
Source: Insects. 2022 May 24;13(6):491. doi: 10.3390/insects13060491 (PMC9224405; doi:10.3390/insects13060491)
Supplement: Supplementary file 1 [file insects-13-00491-s001.zip › File S4. Coccygidium luteum records.xlsx]

## Sheet: Maize
Host	2018 off-season		2018 growing season		2019 off-season		2019 growing season		2020 off-season
	Latitude	Longitude	Latitude	Longitude	Latitude	Longitude	Latitude	Longitude	Latitude	Longitude
Maize			7°23'16"N	2°32'09"E					6°39'50"N	2°30'00"E
Maize									6°16'18"N	1°46'00"E

## Sheet: Other cultivated host plants
Host	2018 off-season		2018 growing season		2019 off-season		2019 growing season		2020 off-season
	Latitude	Longitude	Latitude	Longitude	Latitude	Longitude	Latitude	Longitude	Latitude	Longitude
Other cultivated host plants	6°25'09"N	2°19'37"E

## Sheet: Wild host plants
Host	2018 off-season		2018 growing season		2019 off-season		2019 growing season		2020 off-season
	Latitude	Longitude	Latitude	Longitude	Latitude	Longitude	Latitude	Longitude	Latitude	Longitude
Wild host plants			6°25'08"N	2°19'44"E					6°44'13"N	2°29'03"E
									6°44'13"N	2°29'03"E
									6°54'25"N	2°27'03"E

## Sheet: All georeferenced records
(f) Overall georeferenced records on study sites
Latitude	Longitude
7°23'16"N	2°32'09"E
6°39'50"N	2°30'00"E
6°16'18"N	1°46'00"E
6°25'09"N	2°19'37"E
6°25'08"N	2°19'44"E
6°44'13"N	2°29'03"E
6°44'13"N	2°29'03"E
6°54'25"N	2°27'03"E
