# Supplementary material for: Seasonal Variations of Spodoptera frugiperda Host Plant Diversity and Parasitoid Complex in Southern and Central Benin
Source: Insects. 2022 May 24;13(6):491. doi: 10.3390/insects13060491 (PMC9224405; doi:10.3390/insects13060491)
Supplement: Supplementary file 1 [file insects-13-00491-s001.zip › File S5. Cotesia icipe records.xlsx]

## Sheet: Maize
Coccygidium luteum (Brullé)			7°23'16"N	2°32'09"E					6°39'50"N	2°30'00"E
Host	2018 off-season		2018 growing season		2019 off-season		2019 growing season		2020 off-season
	Latitude	Longitude	Latitude	Longitude	Latitude	Longitude	Latitude	Longitude	Latitude	Longitude
Maize	6°25'09"N	2°19'37"E	6°36'48''N	2°15'33''E			6°30'37"N	2°15'05"E	7°13'41"N	2°24'58"E
Maize			6°58'23''N	2°14'06''E			7°20'43"N	2°36'24"E	7°12'57"N	2°22'10"E
Maize							6°44'50"N	2°39'21"E
Maize							6°35'03"N	2°35'15"E
Maize							7°00'04"N	2°03'05"E
Maize							6°59'11"N	2°20'19"E
Maize							6°59'11"N	2°20'19"E

## Sheet: Other cultivated host plants
Host	2018 off-season		2018 growing season		2019 off-season		2019 growing season		2020 off-season
	Latitude	Longitude	Latitude	Longitude	Latitude	Longitude	Latitude	Longitude	Latitude	Longitude
Other cultivated host plants					6°25'09"N	2°19'37"E

## Sheet: Wild host plants
Host	2018 off-season		2018 growing season		2019 off-season		2019 growing season		2020 off-season
	Latitude	Longitude	Latitude	Longitude	Latitude	Longitude	Latitude	Longitude	Latitude	Longitude
Wild host plants					6°26'33"N	2°20'26"E	6°16'04"N	1°46'49"E	6°35'35''N	1°41'04''E

## Sheet: All georeferenced records
(f) Overall georeferenced records on study sites
Latitude	Longitude
6°25'09"N	2°19'37"E
6°36'48''N	2°15'33''E
6°58'23''N	2°14'06''E
6°30'37"N	2°15'05"E
7°20'43"N	2°36'24"E
6°44'50"N	2°39'21"E
6°35'03"N	2°35'15"E
7°00'04"N	2°03'05"E
6°59'11"N	2°20'19"E
6°59'11"N	2°20'19"E
7°13'41"N	2°24'58"E
7°12'57"N	2°22'10"E
6°25'09"N	2°19'37"E
6°16'04"N	1°46'49"E
6°26'33"N	2°20'26"E
6°35'35''N	1°41'04''E
