# Supplementary material for: Seasonal Variations of Spodoptera frugiperda Host Plant Diversity and Parasitoid Complex in Southern and Central Benin
Source: Insects. 2022 May 24;13(6):491. doi: 10.3390/insects13060491 (PMC9224405; doi:10.3390/insects13060491)
Supplement: Supplementary file 1 [file insects-13-00491-s001.zip › File S6. Drino quadrizonula records.xlsx]

## Sheet: Maize
Host	2018 off-season		2018 growing season		2019 off-season		2019 growing season		2020 off-season
	Latitude	Longitude	Latitude	Longitude	Latitude	Longitude	Latitude	Longitude	Latitude	Longitude
Maize									6°27'28"N	2°20'12"E
