# Supplementary material for: Seasonal Variations of Spodoptera frugiperda Host Plant Diversity and Parasitoid Complex in Southern and Central Benin
Source: Insects. 2022 May 24;13(6):491. doi: 10.3390/insects13060491 (PMC9224405; doi:10.3390/insects13060491)
Supplement: Supplementary file 1 [file insects-13-00491-s001.zip › File S7. Pristomerus pallidus records.xlsx]

## Sheet: Maize
Host	2018 off-season		2018 growing season		2019 off-season		2019 growing season		2020 off-season
	Latitude	Longitude	Latitude	Longitude	Latitude	Longitude	Latitude	Longitude	Latitude	Longitude
Maize			7°23'16"N	2°32'09"E			7°23'16"N	2°32'09"E	6°32'42"N	2°39'07"E
Maize			6°52'03''N	2°14'24''E			7°20'43"N	2°36'24"E
Maize							7°04'32"N	2°11'00"E

## Sheet: Wild host plants
Host	2018 off-season		2018 growing season		2019 off-season		2019 growing season		2020 off-season
	Latitude	Longitude	Latitude	Longitude	Latitude	Longitude	Latitude	Longitude	Latitude	Longitude
Wild host plants	6°25'08"N	2°19'44"E							6°35'35''N	1°41'04''E

## Sheet: All georeferenced records
(f) Overall georeferenced records on study sites
Latitude	Longitude
7°23'16"N	2°32'09"E
6°52'03''N	2°14'24''E
7°23'16"N	2°32'09"E
7°20'43"N	2°36'24"E
7°04'32"N	2°11'00"E
6°32'42"N	2°39'07"E
6°25'08"N	2°19'44"E
6°35'35''N	1°41'04''E
