# Supplementary material for: Seasonal Variations of Spodoptera frugiperda Host Plant Diversity and Parasitoid Complex in Southern and Central Benin
Source: Insects. 2022 May 24;13(6):491. doi: 10.3390/insects13060491 (PMC9224405; doi:10.3390/insects13060491)
Supplement: Supplementary file 1 [file insects-13-00491-s001.zip › File S8. Telenomus remus records.xlsx]

## Sheet: Maize
Host	2018 off-season		2018 growing season		2019 off-season		2019 growing season		2020 off-season
	Latitude	Longitude	Latitude	Longitude	Latitude	Longitude	Latitude	Longitude	Latitude	Longitude
Maize	6°25'09"N	2°19'37"E	6°25'08"N	2°19'44"E			7°06'06"N	2°28'16"E
Maize			7°21''14'N	2°36''57'E			6°59'11"N	2°20'19"E
Maize			6°25'09"N	2°19'37"E

## Sheet: Wild host plants
Host	2018 off-season		2018 growing season		2019 off-season		2019 growing season		2020 off-season
	Latitude	Longitude	Latitude	Longitude	Latitude	Longitude	Latitude	Longitude	Latitude	Longitude
Wild host plants			6°37'29"N	2°20'50"E

## Sheet: All georeferenced records
(f) Overall georeferenced records on study sites
Latitude	Longitude
6°25'08"N	2°19'44"E
6°37'29"N	2°20'50"E
7°21''14'N	2°36''57'E
6°25'09"N	2°19'37"E
7°06'06"N	2°28'16"E
6°59'11"N	2°20'19"E
